# Supplementary material for: Interference with the Cannabinoid Receptor CB1R Results in Miswiring of GnRH3 and AgRP1 Axons in Zebrafish Embryos
Source: Int J Mol Sci. 2019 Dec 25;21(1):168. doi: 10.3390/ijms21010168 (PMC6982252; doi:10.3390/ijms21010168)
Supplement: Supplementary file 1 [file ijms-21-00168-s001.zip]

Archive with 2 entries (2 files):
- Suppl Table I.docx
- Suppl Table II.docx
